# Supplementary material for: Altered Regulation of the Glucose Transporter GLUT3 in PRDX1 Null Cells Caused Hypersensitivity to Arsenite
Source: Cells. 2023 Nov 22;12(23):2682. doi: 10.3390/cells12232682 (PMC10705171; doi:10.3390/cells12232682)
Supplement: Supplementary file 1 [file cells-12-02682-s001.zip]

Archive with 1 entries (1 files):
- cells-2680635-supplementary.pdf
